# Supplementary material for: Magnitude and Spread of Bed Bugs (Cimex lectularius) throughout Ohio (USA) Revealed by Surveys of Pest Management Industry
Source: Insects. 2021 Feb 4;12(2):133. doi: 10.3390/insects12020133 (PMC7913827; doi:10.3390/insects12020133)
Supplement: Supplementary file 1 [file insects-12-00133-s001.zip]

Archive with 3 entries (3 files):
- Exhibit S1--2011 OH Bed Bug Survey Questionnaire.pdf
- Exhibit S2--2016 OH Bed Bug Survey Questionnaire.pdf
- Exhibit S3--List of Participating Companies.docx
